# Supplementary material for: Through the fog: Systematic review and meta-analysis of the prevalence and associated factors of poor post-operative visual outcome of cataract surgery in Sub-Saharan Africa
Source: PLoS One. 2024 Dec 9;19(12):e0315263. doi: 10.1371/journal.pone.0315263 (PMC11627423; doi:10.1371/journal.pone.0315263)
Supplement: S2 File — (XLSX) [file pone.0315263.s002.xlsx]

## Sheet: Sheet1
	Authors	Study Peried	P. year	Source of Data	Study location	Study design	Study setting/base	population	Sample Size	response rate	prevalence	SE of prevalence	presence of intra-operative complication	lb comp	Ubcomorb	LogLBcomp	Logubcomp	Logorcommorb	Slogorcomp	pre operative astigmatism	lbast	ubast	Loglbast	Logubast	Logoast	Slogor ast	Age	lbage	ubage	LogLBage	Logubage	Logorage	Slogorage	postop inflammation	lbinf	ubinf	Loglbinf	Logubinf	Logorinf	Slogorinf	type	Income
	Markos et al.	May 2018 to April 2019	2020	Primary	AA,Ethiopia	prospective	Institution-based	Adults	322	97.5	11.5	1.77784																													SICS	low
	Hussen et al.	April 20, 2015 to June 20, 2015	2017	Primary	Gondar,Ethiopia	prospective	Institution-based	Adults	323	95.3	44.5	2.76519																													SICS	low
	Mohammed et al.	january 1,2016 to December 30,2017	2023	Primary	Jimma,Ethiopia	prospective	Institution-based	Adults	386	100	59.8	2.49557	3.41	1.47	7.92	0.385262	2.06939	1.22671	0.429625	5	3.16	16.02	1.15057	2.77384	1.60944	0.414098															SICS	low
	Danso et al.	January 1 to December 31, 2017 March 30, 2018. March 30, 2018	2022	Primary	Eastern ghana	prospective	Institution-based	Adults	447	86	1.8	0.628837	1.72	1.48	2.01	0.392042	0.698135	0.542324	0.0780849																						Phaco	middle
	llechie et al.	january,2009 to december,2011	2012	Primary	southern Ghana	prospective	Institution-based	Adults	1288	97.4	9.5	0.817011	3.23	1.6	5.76	0.470004	1.75094	1.17248	0.326769	2	1.5	4	0.405465	1.38629	0.693147	0.250212															Phaco	middle
	Mangi et al	January 2019 to January 2021	2022	Primary	karachi,ghana	retrospective	Institution-based	Adults	1540	100	3	0.434696																													Phaco	middle
	Rathi et al	2017 to 2019	2021	primary	liberia	prospective	institution-based	Adults	573	93.5	5.22	0.929215	4.12	1.23	8.76	0.207014	2.1702	1.41585	0.500812	2.3	1.76	3.4	0.565314	1.22378	0.832909	0.167975															Phaco	low
	javaloy et al.	2013 to 2019	2021	primary	kenya	retrospective	institution-based	Adults	849	100	6.3	0.833847																													SICS	middle
	Hashim et al.	January 2009 till June 2011	2013	primary	kenya	retrospective	institution-based	Adults	495	100	2.2	0.659293																													SICS	middle
	Khanna et al.	July 2017 to January 2019	2020	primary	liberia	retrospective	institution-based	Adults	573	100	5.22	0.929215																													SICS	low
	Beyiah et al.	July to October 2013	2016	primary	cameroon	retrospective	institution-based	Adults	230	91.7	33.3	3.10757																													Phaco	middle
	Sengo et al.	june 2017 to july,2018	2023	Primary	mozambique	prospective	Institution-based	Adults	447	98.3	2.2	0.693788																													SICS	low
	Congdon et al	january 2018 to december 2019	2020	Primary	Rwanda	prospective	institution-based	Adults	273	100	13	2.0354	5.4	1.2	8.7	0.182322	2.16332	1.6864	0.505358								2.4	1.5	3.7	0.405465	1.30833	0.875469	0.230323								SICS	low
	Olawoye et al.	may to october 2007	2011	Primary	Nigeria	prospective	Institution-based	Adults	184	98.4	3.8	1.40952															2.9	1.7	3.5	0.530628	1.25276	1.06471	0.184218								SICS	middle
	Oladigbolu et al	January 2006-June 2007	2014	Primary	Nigeria	prospective	institution-based	Adults	644	99.7	46.4	1.96516															2	1.5	2.9	0.405465	1.06471	0.693147	0.168175	3.2	2	4	0.693147	1.38629	1.16315	0.176823	Phaco	middle
	Bulus et al.	september to november,2018	2021	Primary	Nigeria	prospective	Institution-based	Adults	116	100	43.4	4.60176																													SICS	middle
	Imam et al	december,2006 to july 2009	2011	Primary	Nigeria	prospective	Institution-based	Adults	288	96.5	29	2.67382																													SICS	middle
	KB et al.	june 2012 to july 2015	2017	Primary	togo	retrospective	Institution-based	Adults	1003	100	2	0.442056																													Phaco	low
	Semanyenzi et al	june 2013 to 2014	2015	Primary	Rwanda	prospective	Institution-based	Adults	232	100	5	1.43088																													SICS	low
	Ngonyani et al.	July 2007 to December 2008	2018	Primary	Tanzania	prospective	Institution-based	Adults	370	99.5	13	1.74836																						3.5	1.9	4	0.641854	1.38629	1.25276	0.189908	SICS	low
	Javaloy et al.	june 207 to 2018	2020	Primary	cameroon	retrospective	Institution-based	Adults	263	100	2.6	0.981269																													Phaco	middle
	Umerji et al	june 2017 to 2018	2020	Primary	Zambia	prospective	Institution-based	Adults	197	99.7	9.6	2.09888																						4.3	2.1	5	0.741937	1.60944	1.45862	0.221301	Phaco	low
	Moodley et al	september to november,2018	2019	Primary	South Africa	prospective	institution-based	Adults	128	97	9	2.52951																													SICS	high
	Ahmad et al	July 2007 to December 2008	2011	Primary	Sudan	retrospective	institution-based	Adults	145	99	4.2	1.6658																													SICS	low
	Assoumou et al	june 2021 to july 2022	2024	Primary	Gabon	retrospective	Institution-based	Adults	240	98	15.3	2.32371																													Phaco	high
